# Supplementary material for: Identification of Fungicide Combinations for Overcoming Plasmopara viticola and Botrytis cinerea Fungicide Resistance
Source: Microorganisms. 2023 Dec 12;11(12):2966. doi: 10.3390/microorganisms11122966 (PMC10746041; doi:10.3390/microorganisms11122966)
Supplement: Supplementary file 1 [file microorganisms-11-02966-s001.zip]

Archive with 1 entries (1 files):
- microorganisms-2687386-supplementary.pdf
